# Supplementary material for: In Silico Analysis of the Effects of Omicron Spike Amino Acid Changes on the Interactions with Human Proteins
Source: Molecules. 2022 Jul 28;27(15):4827. doi: 10.3390/molecules27154827 (PMC9370001; doi:10.3390/molecules27154827)
Supplement: Supplementary file 1 [file molecules-27-04827-s001.zip]

Archive with 2 entries (2 files):
- Supplementary-Table-S1.xlsx
- Supplementary-Table-S2.xlsx
